# Supplementary material for: Program for education and enrichment of relational skills (PEERS) training for social skills and depressed mood intervention in young adult with depression: Study protocol for a randomized controlled trial
Source: Front Psychiatry. 2022 Sep 12;13:993124. doi: 10.3389/fpsyt.2022.993124 (PMC9510920; doi:10.3389/fpsyt.2022.993124)
Supplement: Supplementary file 1 [file Table_1.XLSX]

## Sheet: Sheet1
Items		Study group(n=6)	Control group(n=6)
Sex	Male	2	1
	Female	4	5
Age		23.22	22.16
Profession	Student	4	6
	In-service staff	2	0
Marital status	Unmarried person	6	6
	Married person	0	0
Past history	Yes	1	0
	No	5	6
Family history	Yes	1	0
	No	5	6
Depression type	General depressive disorder	5	4
	Mixed anxiety and depressive disorder	1	2
	Others	0	0
Medication type	Monotherapy	3	2
	Two drugs or more	3	4
